# Supplementary material for: Efficacy and safety assessment of acupuncture and nimodipine to treat mild cognitive impairment after cerebral infarction: a randomized controlled trial
Source: BMC Complement Altern Med. 2016 Sep 13;16(1):361. doi: 10.1186/s12906-016-1337-0 (PMC5022140; doi:10.1186/s12906-016-1337-0)
Supplement: Additional file 2: — Patients' MoCA score. (XLSX 90 kb) [file 12906_2016_1337_MOESM2_ESM.xlsx]

## Sheet: Nimodipine
Nimodipine group MOCA score
Patient No	Enrollment day	at the end of 3-month therapy	post-treament 3 month follow-up
1	21	20	24
2	23	24	28
3	21	24	25
4	25	27	28
5	21	23	22
6	21	20	22
7	24	25	26
8	21	21	20
9	24	26	26
10	23	25	27
11	20	24	25
12	21	21	22
13	25	28	27
14	25	26	27
15	15	14	20
16	24	26	26
17	24	27	28
18	10	12	13
19	24	26	29
20	26	27	28
21	14	17	15
22	24	26	26
23	23	28	28
24	14	15	15
25	19	26	26
26	22	25	25
27	22	26	26
28	23	26	25
29	24	28	27
30	7	12	10
31	24	24	26
32	22	28	28
33	16	18	20
34	17	20	21
35	23	24	26
36	25	30	30
37	19	27	27
38	25	27	27
39	21	22	22

## Sheet: Acupuncture
Acupuncture MOCA score
Patient No	Enrollment day	at the end of 3-month therapy	post-treament 3 month follow-up
1	25	28	28
2	21	22	22
3	25	26	28
4	25	29	30
5	21	23	24
6	14	15	18
7	21	25	25
8	18	25	26
9	16	21	23
10	22	28	28
11	25	28	30
12	25	25	26
13	24	25	25
14	24	30	30
15	23	24	25
16	18	18	19
17	21	28	28
18	22	25	28
19	25	28	29
20	25	27	27
21	10	11	14
22	17	18	21
23	22	29	29
24	23	25	25
25	21	25	26
26	21	27	26
27	24	28	27
28	25	29	30
29	20	22	23
30	16	27	28
31	25	26	26
32	22	25	26
33	25	28	28
34	25	29	29
35	25	29	29
36	25	29	29
37	20	23	24
38	22	30	30
39	21	25	25
40	23	29	29

## Sheet: nimodipine +acupuncture
Acupuncture+nimodipine MOCA score
Patient No	Enrollment day	at the end of 3-month therapy	post-treament 3 month follow-up
1	25	27	27
2	24	28	28
3	24	28	30
4	19	19	21
5	18	22	23
6	22	26	27
7	11	14	20
8	22	26	27
9	24	27	29
10	19	24	26
11	16	22	24
12	23	26	27
13	24	28	28
14	25	28	29
15	22	24	26
16	25	29	30
17	24	25	26
18	17	23	24
19	24	28	30
20	12	19	22
21	18	21	22
22	14	21	25
23	21	27	28
24	25	27	28
25	13	19	22
26	20	25	26
27	19	24	26
28	23	24	28
29	25	30	30
30	24	27	30
31	21	23	24
32	14	21	21
33	22	27	28
34	18	26	27
35	20	25	25
36	24	27	28
37	23	24	27
38	18	23	24
39	20	21	22
40	18	25	26
